# Supplementary material for: Clinically translatable mitochondrial gene therapy in muscle using tandem mtZFN architecture
Source: EMBO Mol Med. 2025 Apr 9;17(6):1222–37. doi: 10.1038/s44321-025-00231-5 (PMC12163086; doi:10.1038/s44321-025-00231-5)
Supplement: Supplementary file 3 — Source data Fig. 2 [file 44321_2025_231_MOESM3_ESM.zip]

Archive with 11 entries (8 files):
- Figure 2/
- Figure 2/.DS_Store
- __MACOSX/Figure 2/._.DS_Store
- Figure 2/2A/
- Figure 2/2B/
- Figure 2/2A/.DS_Store
- __MACOSX/Figure 2/2A/._.DS_Store
- Figure 2/2A/2A.pdf
- __MACOSX/Figure 2/2A/._2A.pdf
- Figure 2/2B/2B.xls
- __MACOSX/Figure 2/2B/._2B.xls
