# Supplementary material for: Clinically translatable mitochondrial gene therapy in muscle using tandem mtZFN architecture
Source: EMBO Mol Med. 2025 Apr 9;17(6):1222–37. doi: 10.1038/s44321-025-00231-5 (PMC12163086; doi:10.1038/s44321-025-00231-5)
Supplement: Supplementary file 3 — Source data Fig. 2 [file 44321_2025_231_MOESM3_ESM.zip › Figure 2/2B/2B.xls]

## Sheet: Sheet1
	2B
	Untreated	Vector	WTM1 + MTM25	WTM1_MTM25	MTM25_WTM1
	0	1	45	17	26
	0	1	46	17	26
	1	1	46	17	26
	2	0	43	15	25
	-1	0	39	15	28
	0	-1	43	16	27
