# Supplementary material for: Clinically translatable mitochondrial gene therapy in muscle using tandem mtZFN architecture
Source: EMBO Mol Med. 2025 Apr 9;17(6):1222–37. doi: 10.1038/s44321-025-00231-5 (PMC12163086; doi:10.1038/s44321-025-00231-5)
Supplement: Supplementary file 4 — Source data Fig. 3 [file 44321_2025_231_MOESM4_ESM.zip]

Archive with 9 entries (6 files):
- Figure 3/
- Figure 3/3B/
- Figure 3/3C/
- Figure 3/.DS_Store
- __MACOSX/Figure 3/._.DS_Store
- Figure 3/3B/3B.xls
- __MACOSX/Figure 3/3B/._3B.xls
- Figure 3/3C/3C.xls
- __MACOSX/Figure 3/3C/._3C.xls
