# Supplementary material for: Clinically translatable mitochondrial gene therapy in muscle using tandem mtZFN architecture
Source: EMBO Mol Med. 2025 Apr 9;17(6):1222–37. doi: 10.1038/s44321-025-00231-5 (PMC12163086; doi:10.1038/s44321-025-00231-5)
Supplement: Supplementary file 4 — Source data Fig. 3 [file 44321_2025_231_MOESM4_ESM.zip › Figure 3/3B/3B.xls]

## Sheet: Sheet1
	3B
	Control	Single 5E11	Single 1E12	Single 5e12	Single 1E13	Tandem 2.5E11	Tandem 5E11	Tandem 2.5E12	Tandem 5E12
	4	-1	5	36	31	6	5	24	49
	-5	6	3	37	27	3	17	9	36
	-7	2	1	28	33	12	12	21	48
	1	2	-1	43	36	5	25	28	44
	0
	-1
	-8
	6
	-4
	-2
	1
	10
	-2
	-1
	-1
	-2
	-5
	-5
	0
	-1
	0
	-1
	2
	1
