# Supplementary material for: Clinically translatable mitochondrial gene therapy in muscle using tandem mtZFN architecture
Source: EMBO Mol Med. 2025 Apr 9;17(6):1222–37. doi: 10.1038/s44321-025-00231-5 (PMC12163086; doi:10.1038/s44321-025-00231-5)
Supplement: Supplementary file 4 — Source data Fig. 3 [file 44321_2025_231_MOESM4_ESM.zip › Figure 3/3C/3C.xls]

## Sheet: Sheet1
	3C
	Control	Single 5E11	Single 1E12	Single 5e12	Single 1E13	Tandem 2.5E11	Tandem 5E11	Tandem 2.5E12	Tandem 5E12
	0.434169	1.25763	0.423414	0.722348	0.0732895	0.705093	0.87971	0.125524	0.502105
	0.514118	1.3078	0.74635	0.822735	0.10294	0.894535	1.12426	0.565453	0.616584
	0.659865	1.46523	0.952517	0.862929	0.211038	1.01614	1.31577	0.853927	0.640479
	0.766935	1.3078	1.40789	1.5117	0.334443	1.34299	1.4563	1.2828	0.723205
	0.775989
	0.821819
	0.941631
	1.07776
	1.10596
	1.38275
	1.66993
	1.8548
