# Supplementary material for: Clinically translatable mitochondrial gene therapy in muscle using tandem mtZFN architecture
Source: EMBO Mol Med. 2025 Apr 9;17(6):1222–37. doi: 10.1038/s44321-025-00231-5 (PMC12163086; doi:10.1038/s44321-025-00231-5)
Supplement: Supplementary file 5 — Source data Fig. 4 [file 44321_2025_231_MOESM5_ESM.zip]

Archive with 12 entries (8 files):
- Figure 4/
- Figure 4/.DS_Store
- __MACOSX/Figure 4/._.DS_Store
- Figure 4/4B/
- Figure 4/4C/
- Figure 4/4D/
- Figure 4/4B/4B.xls
- __MACOSX/Figure 4/4B/._4B.xls
- Figure 4/4C/4C.xls
- __MACOSX/Figure 4/4C/._4C.xls
- Figure 4/4D/4D.xls
- __MACOSX/Figure 4/4D/._4D.xls
