# Supplementary material for: Clinically translatable mitochondrial gene therapy in muscle using tandem mtZFN architecture
Source: EMBO Mol Med. 2025 Apr 9;17(6):1222–37. doi: 10.1038/s44321-025-00231-5 (PMC12163086; doi:10.1038/s44321-025-00231-5)
Supplement: Supplementary file 5 — Source data Fig. 4 [file 44321_2025_231_MOESM5_ESM.zip › Figure 4/4B/4B.xls]

## Sheet: Sheet1
	4B
	Left Single	Right Single	Left Tandem	Right Tandem
	-1	16.74	2.4	33.2
	-1.43	26.5	4.7	48.5
	4.42	43.75	-1.6	37.4
	-6	27.6	0	44.42
