# Supplementary material for: Clinically translatable mitochondrial gene therapy in muscle using tandem mtZFN architecture
Source: EMBO Mol Med. 2025 Apr 9;17(6):1222–37. doi: 10.1038/s44321-025-00231-5 (PMC12163086; doi:10.1038/s44321-025-00231-5)
Supplement: Supplementary file 5 — Source data Fig. 4 [file 44321_2025_231_MOESM5_ESM.zip › Figure 4/4C/4C.xls]

## Sheet: Sheet1
	4C
	Left Single	Right Single	Left Tandem	Right Tandem
	2.07289	2.08398	1.30794	0.303142
	0.287042	0.411448	0.636477	0.694203
	0.250017	1.14575	0.815382	0.376776
	1.39006	0.67496	1.2402	0.48002
