# Supplementary material for: Clinically translatable mitochondrial gene therapy in muscle using tandem mtZFN architecture
Source: EMBO Mol Med. 2025 Apr 9;17(6):1222–37. doi: 10.1038/s44321-025-00231-5 (PMC12163086; doi:10.1038/s44321-025-00231-5)
Supplement: Supplementary file 5 — Source data Fig. 4 [file 44321_2025_231_MOESM5_ESM.zip › Figure 4/4D/4D.xls]

## Sheet: Sheet1
	4D
	WT	Left Single	Right Single	Left Tandem	Right Tandem
	1.17839	0.249785	0.428491	0.35073	0.492161
	0.800071	0.433914	0.72446	0.489639	0.708176
	1.02154	0.332663	0.737239	0.434405	0.612672
		0.335266	0.39967	0.451128	0.495351
