# Supplementary material for: Clinically translatable mitochondrial gene therapy in muscle using tandem mtZFN architecture
Source: EMBO Mol Med. 2025 Apr 9;17(6):1222–37. doi: 10.1038/s44321-025-00231-5 (PMC12163086; doi:10.1038/s44321-025-00231-5)
Supplement: Supplementary file 6 — Source data Fig. 5 [file 44321_2025_231_MOESM6_ESM.zip]

Archive with 9 entries (6 files):
- Figure 5/
- Figure 5/.DS_Store
- __MACOSX/Figure 5/._.DS_Store
- Figure 5/5C/
- Figure 5/5B/
- Figure 5/5C/5C.xls
- __MACOSX/Figure 5/5C/._5C.xls
- Figure 5/5B/5B.xls
- __MACOSX/Figure 5/5B/._5B.xls
