# Supplementary material for: Clinically translatable mitochondrial gene therapy in muscle using tandem mtZFN architecture
Source: EMBO Mol Med. 2025 Apr 9;17(6):1222–37. doi: 10.1038/s44321-025-00231-5 (PMC12163086; doi:10.1038/s44321-025-00231-5)
Supplement: Supplementary file 6 — Source data Fig. 5 [file 44321_2025_231_MOESM6_ESM.zip › Figure 5/5B/5B.xls]

## Sheet: Sheet1
	5B
	Control	Single 4E10	Single 2E11	Single 1E12	Tandem 2E10	Tandem 1E11	Tandem 5E11
	1.732	7	27	40	7	2	33
	0.51	1	-3	35	0	5	19
	3.72	4	33	44	0	15	9
		20	14	37	7	31	49
				43.32			24.8
				21.8			49.36
				38.37			35.18
				34.18			39.53
