# Supplementary material for: Clinically translatable mitochondrial gene therapy in muscle using tandem mtZFN architecture
Source: EMBO Mol Med. 2025 Apr 9;17(6):1222–37. doi: 10.1038/s44321-025-00231-5 (PMC12163086; doi:10.1038/s44321-025-00231-5)
Supplement: Supplementary file 7 — Source data Fig. 6 [file 44321_2025_231_MOESM7_ESM.zip]

Archive with 21 entries (14 files):
- Figure 6/
- Figure 6/6F/
- Figure 6/6A/
- Figure 6/.DS_Store
- __MACOSX/Figure 6/._.DS_Store
- Figure 6/6B/
- Figure 6/6E/
- Figure 6/6D/
- Figure 6/6C/
- Figure 6/6F/6F.xls
- __MACOSX/Figure 6/6F/._6F.xls
- Figure 6/6A/6A.xls
- __MACOSX/Figure 6/6A/._6A.xls
- Figure 6/6B/6B.xls
- __MACOSX/Figure 6/6B/._6B.xls
- Figure 6/6E/6E.xls
- __MACOSX/Figure 6/6E/._6E.xls
- Figure 6/6D/6D.xls
- __MACOSX/Figure 6/6D/._6D.xls
- Figure 6/6C/6C.xls
- __MACOSX/Figure 6/6C/._6C.xls
