# Supplementary material for: Clinically translatable mitochondrial gene therapy in muscle using tandem mtZFN architecture
Source: EMBO Mol Med. 2025 Apr 9;17(6):1222–37. doi: 10.1038/s44321-025-00231-5 (PMC12163086; doi:10.1038/s44321-025-00231-5)
Supplement: Supplementary file 7 — Source data Fig. 6 [file 44321_2025_231_MOESM7_ESM.zip › Figure 6/6B/6B.xls]

## Sheet: Sheet1
	6B	TNF
		Control	Single 4E10	Single 2E11	Single 1E12	Tandem 2E10	Tandem 1E11	Tandem 5E11
		0.833674	0.467514	0.729048	0.97471	0.296256	0.243098	0.194282
		1.62991	0.266825	0.317748	0.689432	1.37193	0.271018	0.465326
		0.971824	0.82768	0.317662	0.585093	0.2188	0.229369	0.165982
		0.564595	0.050458	0.195329	2.36811	0.457571	0.627027	0.178886
					3.62106			1.34326
					5.86128			1.22433
					0.879476			0.251488
					2.00373			0.257637
