# Supplementary material for: Clinically translatable mitochondrial gene therapy in muscle using tandem mtZFN architecture
Source: EMBO Mol Med. 2025 Apr 9;17(6):1222–37. doi: 10.1038/s44321-025-00231-5 (PMC12163086; doi:10.1038/s44321-025-00231-5)
Supplement: Supplementary file 8 — Source data Fig. 7 [file 44321_2025_231_MOESM8_ESM.zip]

Archive with 12 entries (8 files):
- Figure 7/
- Figure 7/.DS_Store
- __MACOSX/Figure 7/._.DS_Store
- Figure 7/7D/
- Figure 7/7C/
- Figure 7/7B/
- Figure 7/7D/7D.xls
- __MACOSX/Figure 7/7D/._7D.xls
- Figure 7/7C/7C.xls
- __MACOSX/Figure 7/7C/._7C.xls
- Figure 7/7B/7B.xls
- __MACOSX/Figure 7/7B/._7B.xls
