# Supplementary material for: Clinically translatable mitochondrial gene therapy in muscle using tandem mtZFN architecture
Source: EMBO Mol Med. 2025 Apr 9;17(6):1222–37. doi: 10.1038/s44321-025-00231-5 (PMC12163086; doi:10.1038/s44321-025-00231-5)
Supplement: Supplementary file 8 — Source data Fig. 7 [file 44321_2025_231_MOESM8_ESM.zip › Figure 7/7D/7D.xls]

## Sheet: Sheet1
	7D
	Control	Tandem 2E10	Tandem 1E11	Tandem 2.5E11	Tandem 5E11	Tandem 2.5E12
	0.789732	0.0762138	0.457036	1.23353	0.267488	0.0520989
	1.23035	0.317911	0.480581	0.523919	0.246528	0.1537
	0.583953	2.10022	0.275217	0.499866	0.124906	0.189029
	1.39596	2.7696	2.12221	0.324346	0.352185	0.160577
				0.354227	2.00565
				0.475371	0.559621
				0.365263	0.719263
				0.409764	0.313571
