# Supplementary material for: Clinically translatable mitochondrial gene therapy in muscle using tandem mtZFN architecture
Source: EMBO Mol Med. 2025 Apr 9;17(6):1222–37. doi: 10.1038/s44321-025-00231-5 (PMC12163086; doi:10.1038/s44321-025-00231-5)
Supplement: Supplementary file 8 — Source data Fig. 7 [file 44321_2025_231_MOESM8_ESM.zip › Figure 7/7C/7C.xls]

## Sheet: Sheet1
	7C
	WT	Control	Tandem 2.5E11
	1.04528	0.548984	0.431686
	1.03346	0.673961	0.796042
	0.921262	0.495017	1.08106
		0.41895	0.809919
			0.421629
			0.948627
			0.882301
			0.933552
