# Supplementary material for: Clinically translatable mitochondrial gene therapy in muscle using tandem mtZFN architecture
Source: EMBO Mol Med. 2025 Apr 9;17(6):1222–37. doi: 10.1038/s44321-025-00231-5 (PMC12163086; doi:10.1038/s44321-025-00231-5)
Supplement: Supplementary file 8 — Source data Fig. 7 [file 44321_2025_231_MOESM8_ESM.zip › Figure 7/7B/7B.xls]

## Sheet: Sheet1
	7B
	Control	Tandem 2E10	Tandem 1E11	Tandem 2.5E11	Tandem 5E11	Tandem 2.5E12
	1.732	7	2	20.73	33	9.33
	0.51	0	5	13.88	19	24.68
	3.72	0	15	8.13	9	47.35
		7	31	20.82	49	27.85
				26.68	24.8
				29.72	49.36
				16.97	35.18
				10.77	39.53
